# Supplementary material for: Phytochemical Characterization and Evaluation of Antioxidant and Tyrosinase Inhibitory Activities of Verbascum wiedemannianum Essential Oil and Methanolic Extract
Source: Molecules. 2026 May 22;31(11):1783. doi: 10.3390/molecules31111783 (PMC13257683; doi:10.3390/molecules31111783)
Supplement: Supplementary file 1 [file molecules-31-01783-s001.zip]

Archive with 7 entries (7 files):
- Luteolin glucoside mass spectrum.pdf
- luteolin glucuronide mass spectrum.pdf
- Verbascum wiedemannianum spectrums.pdf
- Vw. 350nm.pdf
- 2Y9X_CHRYSERIOL&LUTEOLİN_ACTIVESITE.png
- 3D&2D interactions of luteolin and chryseriol.png
- Enago-Certificate-GYSCAW-106 verbascum Enago sertifika.pdf
